# Supplementary material for: Plant immunity suppression by an β-1,3-glucanase of the maize anthracnose pathogen Colletotrichum graminicola
Source: BMC Plant Biol. 2024 Apr 26;24:339. doi: 10.1186/s12870-024-05053-0 (PMC11046878; doi:10.1186/s12870-024-05053-0)
Supplement: Supplementary file 1 — Supplementary Material 1. [file 12870_2024_5053_MOESM1_ESM.zip]

Archive with 13 entries (13 files):
- FIGURE S2A-1 uncropped gels.png
- FIGURE S2A-2 uncropped gels.png
- FIGURE S2A-3 uncropped gels.png
- FIGURE S2B uncropped gels.png
- FIGURE S2C-1 uncropped gels.png
- FIGURE S2C-2 uncropped gels.png
- FIGURE S5 uncropped gels.JPG
- SUPPLEMENTARY FIGURE 1.pdf
- SUPPLEMENTARY FIGURE 2.pdf
- SUPPLEMENTARY FIGURE 3.pdf
- SUPPLEMENTARY FIGURE 4.pdf
- SUPPLEMENTARY FIGURE 5.pdf
- Table S1.xlsx
