# Supplementary material for: Plant immunity suppression by an β-1,3-glucanase of the maize anthracnose pathogen Colletotrichum graminicola
Source: BMC Plant Biol. 2024 Apr 26;24:339. doi: 10.1186/s12870-024-05053-0 (PMC11046878; doi:10.1186/s12870-024-05053-0)
Supplement: Supplementary file 1 — Supplementary Material 1. [file 12870_2024_5053_MOESM1_ESM.zip › Table S1.xlsx]

## Sheet: Table S1
Table S1 primers used in this study
Primer name	Primer Sequence(5'-3')	Remark
CgEC124-qPCR-F	TTACACCTGGTCGACATGGC	qRT-PCR
CgEC124-qPCR-R	GTCAAGAGGTGCGTCGAAGA
CgTubulin-F	GCAAACCATTCACGGCGAG
CgTubulin-R	GGGCTCAAGGTCAACCAGGA
ZmActin-F	GGTTTCGCTGGTGATGATGC
ZmActin-R	CAATGCCATGCTCAATCGGG
callose 1-43909_T002-F	TCCTCATCCTCAAACCCACC
callose 1-43909_T002-R	CATGCGCCTCACTTGCTTAT
ZmPR1-F	CCTACGGCGAGAACCTCTT
ZmPR1-R	TCGTAGTACTGCTTCTCGGACA
ZmPR4-F	GCGTTCAAGCCCATCGACA
ZmPR4-R	CGTGTGGGATCACATCCATATAAC
ZmPR5-F	ATCGGCCGGAATAGGCTCTG
ZmPR5-R	CGCGTACATACAAATGCGTGC
ZmWRKY33-F	CGGACTTCTCGTTCCAGACA
ZmWRKY33-R	ATACGCCTCTTCACCCAGTG
CgEC124-RTPCR-F	CAGTTCTCACTCTCCACCCT	RT-PCR
CgEC124-RTPCR-R	CGGGCTCGTTAAAGGTCAAG
pCAMBIA1380-OE-Cg124_F	TCAGTGAAGAGAAACCCTTAGGATGCAGTCCGACGTGTCGT	Construction of CgEC124 overexpression plants
pCAMBIA1380-OE-Cg124+STOP_R	TGAGTGGGGCCCGTTGTTAACTTACCACAGAGCCTCGACG
GLRG124-LB-F1	CCAATCTAGGCTGACTCAAC	Construction of CgEC124 konckout mutant and complementation strains
GLRG124-LB-R1	GTTTGCCGCAGCTAAGGGAAG
GLRG124-FL-F	ATGAGACGAACGAATAGCAAG
GLRG124-FL-R	CCACAGAGCCTCGACGGCAGC
GLRG124-LB-F2	CGCCCTACAACTCCTTGAC
GLRG124-RB-F1	GTCCTGGGCTCTGGAGATTC
GLRG124-RB-R1	AGCGGCGATGCCAGTGCTGC
GLRG124-RB-R2	GCTGCTCGCCGAGCGATGATG
HYG-720 F	CAGCTTCGATGTAGGAGGGC
HYG-720 R	CGAAATTGCCGTCAACCAAG
GLRG124-ATG+200 F	TAAACCTGTGCCTGTCACTTT
GLRG124-TGA+200 R	GGTATATACTTCGACGACAAA
PGTN-F	CATTAGGCACCCCAGGCTTT
PGTN-R	GTCCAGCTCGACCAGGATGG
pPICZαAM-EcoRI-Cg124-FL-f	GAGGCTGAAGCCATGGAATTCATGAGACGAACGAATAGCAAGT	Expression of CgEC124-His protein in Pichia pastoris
pPICZαAM-XhoI-Cg124-R	GGCGGCCGCCGCGGTCTCGAGCCACAGAGCCTCGACGGCA
pPICZα-Seq-F 5'AOX	GACTGGTTCCAATTGACAAGC
pPICZα-Seq-R 3'AOX	GCAAATGGCATTCTGACATCC
